# Supplementary material for: Metal Laser-Based Powder Bed Fusion Process Development Using Optical Tomography
Source: Materials (Basel). 2024 Mar 22;17(7):1461. doi: 10.3390/ma17071461 (PMC11012340; doi:10.3390/ma17071461)
Supplement: Supplementary file 1 [file materials-17-01461-s001.zip]

Archive with 34 entries (34 files):
- A1_2.jpg
- A1_3.jpg
- A1_4.jpg
- A2_2.jpg
- A2_3.jpg
- A2_4.jpg
- A3_2.jpg
- A3_3.jpg
- A3_4.jpg
- A4_2.jpg
- A4_3.jpg
- A4_4.jpg
- B1_2.jpg
- B1_3.jpg
- B1_4.jpg
- B2_2.jpg
- B2_3.jpg
- B2_4.jpg
- B3_2.jpg
- B3_3.jpg
- B3_4.jpg
- C1_2.jpg
- C1_3.jpg
- C1_4.jpg
- C2_2.jpg
- C2_3.jpg
- C2_4.jpg
- D1_2.jpg
- D1_3.jpg
- D1_4.jpg
- E1_2.jpg
- E1_3.jpg
- E1_4.jpg
- Table S1 - micrograph images.pdf
